# Supplementary material for: Homomultimeric FAP Inhibitor-Based Radioligands for Cancer Theranostics: Design Principles, Structure–Function Relationships, and Preclinical Performance
Source: Molecules. 2026 Jun 16;31(12):2124. doi: 10.3390/molecules31122124 (PMC13304966; doi:10.3390/molecules31122124)
Supplement: Supplementary file 1 [file molecules-31-02124-s001.zip]

Archive with 1 entries (1 files):
- molecules-4303149-supplementary.pdf
